# Supplementary material for: Formic Acid-Based Preparation in Varroa destructor Control and Its Effects on Hygienic Behavior of Apis mellifera
Source: Insects. 2025 Dec 6;16(12):1236. doi: 10.3390/insects16121236 (PMC12734014; doi:10.3390/insects16121236)
Supplement: Supplementary file 1 [file insects-16-01236-s001.zip]

Archive with 1 entries (1 files):
- insects-3969980-supplementary.pdf
